# Supplementary material for: Information-Theoretic Analysis of Selected Water Force Fields: From Molecular Clusters to Bulk Properties
Source: Entropy (Basel). 2025 Oct 15;27(10):1073. doi: 10.3390/e27101073 (PMC12563123; doi:10.3390/e27101073)
Supplement: Supplementary file 1 [file entropy-27-01073-s001.zip]

Archive with 38 entries (38 files):
- 11M_momentum_IT-measures_SPC.csv
- 11M_momentum_IT-measures_SPCeps.csv
- 11M_momentum_IT-measures_TIP3P.csv
- 11M_position_IT-measures_SPC.csv
- 11M_position_IT-measures_SPCeps.csv
- 11M_position_IT-measures_TIP3P.csv
- 1M_momentum_IT-measures_SPC.csv
- 1M_momentum_IT-measures_SPCeps.csv
- 1M_momentum_IT-measures_TIP3P.csv
- 1M_position_IT-measures_SPC.csv
- 1M_position_IT-measures_SPCeps.csv
- 1M_position_IT-measures_TIP3P.csv
- 5M_momentum_IT-measures_SPC.csv
- 5M_momentum_IT-measures_SPCeps.csv
- 5M_momentum_IT-measures_TIP3P.csv
- 5M_position_IT-measures_SPC.csv
- 5M_position_IT-measures_SPCeps.csv
- 5M_position_IT-measures_TIP3P.csv
- 7M_momentum_IT-measures_SPC.csv
- 7M_momentum_IT-measures_SPCeps.csv
- 7M_momentum_IT-measures_TIP3P.csv
- 7M_position_IT-measures_SPC.csv
- 7M_position_IT-measures_SPCeps.csv
- 7M_position_IT-measures_TIP3P.csv
- 9M_momentum_IT-measures_SPC.csv
- 9M_momentum_IT-measures_SPCeps.csv
- 9M_momentum_IT-measures_TIP3P.csv
- 9M_position_IT-measures_SPC.csv
- 9M_position_IT-measures_SPCeps.csv
- 9M_position_IT-measures_TIP3P.csv
- Q-Q_plots_5M_SPC.eps
- Q-Q_plots_5M_SPCeps.eps
- Q-Q_plots_5M_TIP3P.eps
- Shapiro-Wilk_p_values_in_p_space_5M.eps
- Shapiro-Wilk_p_values_in_r_space_1M.eps
- Shapiro-Wilk_p_values_in_r_space_5M.eps
- t-Student_p-values_percentage_p_5M.eps
- t-Student_p-values_percentage_r_5M.eps
