# Supplementary material for: Information-Theoretic Analysis of Selected Water Force Fields: From Molecular Clusters to Bulk Properties
Source: Entropy (Basel). 2025 Oct 15;27(10):1073. doi: 10.3390/e27101073 (PMC12563123; doi:10.3390/e27101073)
Supplement: Supplementary file 1 [file entropy-27-01073-s001.zip › 11M_momentum_IT-measures_SPC.csv]

Time	S_p	F_p	D_p	CLMC_p	CFS_p
2999990	5.4130483	2.984747	0.022684537	5.0884665	6.4516553
2999990	5.4086388	2.9988163	0.02285853	5.1049361	6.4630399
2999990	5.4253808	2.9842046	0.022673136	5.1490194	6.5037353
2999990	5.4163794	2.9954322	0.022922765	5.1590615	6.4891467
2999990	5.4127625	2.990058	0.022843645	5.1226926	6.4619043
2999992	5.4194227	2.9859144	0.022721475	5.1293449	6.4816649
2999992	5.4123345	2.9978015	0.02278683	5.1077653	6.4767907
2999992	5.4260799	2.9854543	0.022696354	5.157897	6.5094923
2999992	5.4165653	2.9919974	0.022854551	5.1446654	6.4825093
2999992	5.422748	2.9879385	0.022845738	5.1745755	6.5004533
2999994	5.4216083	2.9898415	0.022764613	5.1503274	6.4996531
2999994	5.424889	2.9967506	0.022717903	5.1566492	6.528937
2999994	5.4302195	2.9863137	0.022709297	5.1822465	6.5293604
2999994	5.4161773	2.9866308	0.022782033	5.1263514	6.4692079
2999994	5.4180072	2.9938149	0.022932557	5.1696735	6.4926852
2999996	5.4110931	2.9924184	0.022796364	5.1035626	6.4598119
2999996	5.4140539	2.9871802	0.022720788	5.101726	6.4612453
2999996	5.4301602	2.9813819	0.022650855	5.1686034	6.5183196
2999996	5.4127978	2.9869573	0.022788628	5.1105352	6.4553551
2999996	5.4224512	2.9932454	0.02293437	5.1931093	6.5107105
2999998	5.4178805	2.9863111	0.022724039	5.1220183	6.4758644
2999998	5.4167171	2.9856669	0.022706931	5.1122111	6.469448
2999998	5.4318094	2.9760766	0.022574638	5.159714	6.5138781
2999998	5.4181822	2.988521	0.022777928	5.135714	6.4819603
2999998	5.4182348	2.9924002	0.022942053	5.1729913	6.4906016
3000000	5.4146317	2.9903075	0.022678949	5.0952746	6.4705013
3000000	5.409156	2.9868127	0.0227535	5.0841084	6.4393895
3000000	5.4282118	2.9767201	0.022588528	5.1443481	6.4996792
3000000	5.4258159	2.9877746	0.022751098	5.168973	6.5134049
3000000	5.4158951	2.9926775	0.022967478	5.1666214	6.4810859
