# Supplementary material for: Information-Theoretic Analysis of Selected Water Force Fields: From Molecular Clusters to Bulk Properties
Source: Entropy (Basel). 2025 Oct 15;27(10):1073. doi: 10.3390/e27101073 (PMC12563123; doi:10.3390/e27101073)
Supplement: Supplementary file 1 [file entropy-27-01073-s001.zip › 11M_momentum_IT-measures_SPCeps.csv]

Time	S_p	F_p	D_p	CLMC_p	CFS_p
2999990	5.4177954	2.9773809	0.02266107	5.1073902	6.4561329
2999990	5.4180611	2.9777426	0.022614894	5.0983377	6.4580612
2999990	5.4086543	2.977811	0.022668487	5.0625721	6.4178354
2999990	5.4177249	2.9905563	0.02288704	5.1579561	6.4843975
2999990	5.4153965	2.9767	0.022610176	5.0837101	6.4443422
2999992	5.4231958	2.9746074	0.022556353	5.111318	6.4733831
2999992	5.4222361	2.9735395	0.022584896	5.1128767	6.4669203
2999992	5.4173519	2.9796711	0.022696286	5.1130593	6.4591889
2999992	5.4230941	2.9865343	0.02284431	5.1760433	6.4988978
2999992	5.4203333	2.977456	0.022558926	5.0972892	6.4672288
2999994	5.4154343	2.9726484	0.0226414	5.0909228	6.4357327
2999994	5.4192123	2.9785191	0.022646822	5.1114165	6.4647048
2999994	5.4202881	2.9763767	0.022622915	5.1115165	6.4646893
2999994	5.425153	2.9796715	0.02276679	5.1691107	6.49287
2999994	5.4233653	2.9766469	0.022546429	5.1099349	6.4785532
2999996	5.4148943	2.9806169	0.022666302	5.0937708	6.450662
2999996	5.4192646	2.979701	0.022635998	5.1092408	6.4674956
2999996	5.4156773	2.9821417	0.022708599	5.1072733	6.4573315
2999996	5.4246724	2.9818693	0.022795881	5.1732286	6.4955775
2999996	5.418853	2.9781121	0.022637963	5.1075815	6.4622732
2999998	5.4210324	2.9836943	0.0227503	5.1441258	6.4837998
2999998	5.4192975	2.9815999	0.022679828	5.1193024	6.4717592
2999998	5.415809	2.9844042	0.022751533	5.1176034	6.4627981
2999998	5.4185366	2.9858453	0.022875839	5.1596184	6.4776874
2999998	5.4217946	2.9774373	0.022626933	5.1201321	6.4734915
3000000	5.4155203	2.9897373	0.02282148	5.1318552	6.4731013
3000000	5.4115089	2.9853871	0.02273851	5.0927279	6.4464201
3000000	5.4139634	2.9832429	0.022750393	5.107911	6.4523393
3000000	5.420836	2.9885601	0.02291115	5.1794786	6.4935233
3000000	5.4162436	2.9801008	0.022657399	5.0986446	6.4553488
