# Supplementary material for: Information-Theoretic Analysis of Selected Water Force Fields: From Molecular Clusters to Bulk Properties
Source: Entropy (Basel). 2025 Oct 15;27(10):1073. doi: 10.3390/e27101073 (PMC12563123; doi:10.3390/e27101073)
Supplement: Supplementary file 1 [file entropy-27-01073-s001.zip › 11M_momentum_IT-measures_TIP3P.csv]

Time	S_p	F_p	D_p	CLMC_p	CFS_p
299990	5.4377774	2.915276	0.022111425	5.0840926	6.4062389
299990	5.4463964	2.910185	0.021960342	5.0930623	6.4319033
299990	5.4339181	2.9190775	0.022149965	5.073337	6.3981101
299990	5.4385192	2.911766	0.022052677	5.0743474	6.4016908
299990	5.4258285	2.9191302	0.022235126	5.0518095	6.363812
299992	5.428724	2.9136393	0.022076007	5.0302015	6.3641148
299992	5.4350412	2.9143487	0.022032914	5.052198	6.3925298
299992	5.4338307	2.91962	0.022147897	5.0724197	6.3989262
299992	5.4247754	2.9169881	0.022010329	4.9954721	6.3546791
299992	5.4293832	2.921764	0.022124099	5.0444843	6.3846666
299994	5.4333767	2.9101601	0.022003662	5.0370988	6.3762627
299994	5.4392967	2.9133287	0.022016833	5.0700402	6.4084475
299994	5.428407	2.920708	0.022168683	5.0497176	6.3782066
299994	5.4328826	2.9124018	0.02198403	5.0301189	6.3790727
299994	5.4249556	2.9216659	0.022061565	5.0080032	6.3656345
299996	5.435257	2.9061308	0.021945729	5.0332923	6.3754213
299996	5.4362694	2.9157516	0.022070005	5.0669221	6.4008458
299996	5.4313358	2.9196825	0.022145727	5.0592847	6.3884288
299996	5.4419011	2.9047601	0.021897666	5.0557481	6.4007025
299996	5.4336915	2.9109886	0.022010416	5.0402316	6.3794166
299998	5.4357595	2.9038768	0.021934555	5.0332579	6.3726107
299998	5.4386718	2.9118131	0.022020286	5.0676674	6.4024457
299998	5.4314233	2.9185171	0.022134483	5.0571584	6.3862511
299998	5.4386003	2.9033884	0.021913574	5.0427485	6.3836173
299998	5.4221347	2.9145136	0.022058237	4.993143	6.338121
300000	5.4328257	2.9046875	0.021938688	5.0194587	6.3619347
300000	5.4332268	2.9093807	0.021995312	5.0344327	6.3739179
300000	5.435327	2.9158037	0.022086676	5.0659731	6.3969398
300000	5.431054	2.9070309	0.02194978	5.0131068	6.3595514
300000	5.4246304	2.9087688	0.022039528	5.0013741	6.336161
