# Supplementary material for: Information-Theoretic Analysis of Selected Water Force Fields: From Molecular Clusters to Bulk Properties
Source: Entropy (Basel). 2025 Oct 15;27(10):1073. doi: 10.3390/e27101073 (PMC12563123; doi:10.3390/e27101073)
Supplement: Supplementary file 1 [file entropy-27-01073-s001.zip › 11M_position_IT-measures_SPC.csv]

Time	S_r	F_r	D_r	CLMC_r	CFS_r
2999990	5.4792901	45.939557	0.074157508	17.773811	103.78376
2999990	5.4846106	45.96112	0.074162943	17.869939	104.20142
2999990	5.4809608	45.948366	0.074163698	17.805018	103.91934
2999990	5.4905786	45.982095	0.074157566	17.975603	104.66458
2999990	5.4884976	45.980683	0.074162343	17.93939	104.51626
2999992	5.4819008	45.949742	0.074158715	17.820565	103.9876
2999992	5.4841042	45.957384	0.074162364	17.860753	104.15779
2999992	5.4817041	45.951147	0.074161013	17.817611	103.97714
2999992	5.4877753	45.972739	0.07415717	17.925187	104.4479
2999992	5.4904774	45.98751	0.074162219	17.974911	104.66984
2999994	5.4838911	45.956497	0.074155691	17.85534	104.14098
2999994	5.4821965	45.947741	0.074160081	17.826164	104.00358
2999994	5.4828851	45.951476	0.07416013	17.838454	104.05979
2999994	5.4853269	45.96574	0.07415871	17.881723	104.26167
2999994	5.4933432	46.000624	0.074159753	18.025899	104.89991
2999996	5.4834832	45.949661	0.074154757	17.847834	104.09718
2999996	5.4802932	45.940502	0.074159895	17.792223	103.85533
2999996	5.4802895	45.941746	0.074159226	17.791996	103.85788
2999996	5.4848667	45.957939	0.07415747	17.873198	104.212
2999996	5.4941216	45.999707	0.074158633	18.039663	104.95227
2999998	5.481634	45.9468	0.074159411	17.815978	103.96245
2999998	5.4805602	45.941408	0.074159719	17.796931	103.87586
2999998	5.4778703	45.935405	0.0741635	17.750029	103.6762
2999998	5.4853375	45.961036	0.074157736	17.881678	104.25174
2999998	5.4942437	46.003586	0.074162569	18.042822	104.96966
3000000	5.4815817	45.945877	0.074160357	17.815274	103.95674
3000000	5.4812648	45.94417	0.074158781	17.809251	103.93092
3000000	5.4784207	45.935303	0.074162408	17.75954	103.71403
3000000	5.4856221	45.964822	0.074160695	17.887481	104.28011
3000000	5.4955302	46.007457	0.074161757	18.065852	105.06857
