# Supplementary material for: Information-Theoretic Analysis of Selected Water Force Fields: From Molecular Clusters to Bulk Properties
Source: Entropy (Basel). 2025 Oct 15;27(10):1073. doi: 10.3390/e27101073 (PMC12563123; doi:10.3390/e27101073)
Supplement: Supplementary file 1 [file entropy-27-01073-s001.zip › 11M_position_IT-measures_SPCeps.csv]

Time	S_r	F_r	D_r	CLMC_r	CFS_r
2999990	5.4794037	45.934083	0.07415423	17.775046	103.77926
2999990	5.4771838	45.923042	0.074153288	17.735405	103.60087
2999990	5.4786088	45.932349	0.074158046	17.761835	103.72036
2999990	5.4899523	45.980641	0.074158887	17.964668	104.61758
2999990	5.4760819	45.921899	0.074156303	17.716593	103.52222
2999992	5.4768883	45.926004	0.074157026	17.73106	103.58715
2999992	5.476558	45.920827	0.074154188	17.724524	103.55266
2999992	5.4810642	45.9369	0.074152919	17.80427	103.90057
2999992	5.4902532	45.983094	0.074159366	17.970191	104.64415
2999992	5.4759023	45.918139	0.074155125	17.713131	103.50135
2999994	5.4769462	45.925516	0.074157714	17.73225	103.59005
2999994	5.4781633	45.925771	0.07415383	17.752916	103.67471
2999994	5.4783795	45.931796	0.074156832	17.757473	103.70326
2999994	5.4884436	45.978062	0.07416096	17.938087	104.50654
2999994	5.4759024	45.918138	0.074155123	17.713133	103.50136
2999996	5.4793744	45.932086	0.074152998	17.774229	103.77272
2999996	5.4778102	45.92327	0.074151426	17.746072	103.64466
2999996	5.4811551	45.938943	0.074153629	17.80606	103.91149
2999996	5.4897575	45.984421	0.07415944	17.961303	104.61259
2999996	5.4779578	45.926685	0.074152446	17.748937	103.66257
2999998	5.4838051	45.946918	0.074151516	17.852799	104.1133
2999998	5.4796776	45.931733	0.074151675	17.779302	103.7929
2999998	5.4828763	45.949952	0.074155762	17.837248	104.05573
2999998	5.4920158	45.988936	0.074156796	18.001268	104.78049
2999998	5.4779577	45.926686	0.074152448	17.748934	103.66256
3000000	5.4855664	45.955165	0.074151394	17.884241	104.25433
3000000	5.4807098	45.933861	0.0741504	17.797357	103.86916
3000000	5.4827043	45.9446	0.074153175	17.833557	104.03167
3000000	5.4938603	46.000707	0.074160624	18.035434	104.93627
3000000	5.4779919	45.92484	0.074153709	17.749843	103.66076
