# Supplementary material for: Information-Theoretic Analysis of Selected Water Force Fields: From Molecular Clusters to Bulk Properties
Source: Entropy (Basel). 2025 Oct 15;27(10):1073. doi: 10.3390/e27101073 (PMC12563123; doi:10.3390/e27101073)
Supplement: Supplementary file 1 [file entropy-27-01073-s001.zip › 11M_position_IT-measures_TIP3P.csv]

Time	S_r	F_r	D_r	CLMC_r	CFS_r
299990	5.4634567	45.994782	0.074223686	17.51022	102.81747
299990	5.4577402	45.971896	0.074224333	17.410561	102.37542
299990	5.4639561	45.99819	0.074226874	17.51972	102.85934
299990	5.459675	45.979498	0.0742234	17.444059	102.5245
299990	5.4620813	45.990493	0.07422461	17.486372	102.71366
299992	5.4600942	45.980914	0.074224234	17.45157	102.55632
299992	5.4585316	45.971914	0.074221894	17.423773	102.42949
299992	5.4636605	45.993907	0.074224595	17.514004	102.82949
299992	5.4570964	45.966537	0.074224327	17.399354	102.31956
299992	5.4609643	45.98399	0.074225987	17.467174	102.62269
299994	5.4575707	45.972243	0.07422681	17.408191	102.36462
299994	5.4585316	45.971914	0.074221895	17.423773	102.42949
299994	5.4632369	45.989296	0.074221327	17.505816	102.79015
299994	5.4552948	45.96132	0.074227138	17.368693	102.18514
299994	5.4589127	45.975974	0.074225205	17.431192	102.46456
299996	5.4555295	45.966631	0.074226477	17.372616	102.21294
299996	5.4602094	45.977459	0.074221538	17.452946	102.55649
299996	5.4624826	45.986872	0.074220797	17.492492	102.73306
299996	5.4537989	45.959095	0.074228175	17.342972	102.07834
299996	5.4569963	45.973283	0.074228435	17.398575	102.32774
99998	5.4549145	45.961687	0.074226353	17.361906	102.16005
299998	5.4585977	45.975456	0.074223075	17.425201	102.44189
299998	5.4619717	45.984612	0.074221696	17.483768	102.69302
299998	5.4536495	45.954947	0.074227106	17.340133	102.05897
299998	5.4567068	45.969708	0.074229122	17.393699	102.30004
300000	5.4541049	45.956936	0.07422355	17.347201	102.09438
300000	5.4569091	45.968756	0.074228306	17.397028	102.31172
300000	5.4604654	45.979462	0.074224057	17.458007	102.57846
300000	5.4537272	45.954602	0.074222873	17.340491	102.06349
300000	5.4554084	45.961847	0.074226683	17.370561	102.19406
