# Supplementary material for: Information-Theoretic Analysis of Selected Water Force Fields: From Molecular Clusters to Bulk Properties
Source: Entropy (Basel). 2025 Oct 15;27(10):1073. doi: 10.3390/e27101073 (PMC12563123; doi:10.3390/e27101073)
Supplement: Supplementary file 1 [file entropy-27-01073-s001.zip › 1M_momentum_IT-measures_SPC.csv]

Time	S_p	F_p	D_p	CLMC_p	CFS_p
2999990	5.4019837	3.037068	0.023341715	5.1782674	6.5165033
2999990	5.4020323	3.0369186	0.023340195	5.1781816	6.5163939
2999990	5.4020074	3.0370187	0.023341175	5.1782702	6.5165006
2999990	5.4018073	3.0377756	0.023348647	5.1788918	6.5172553
2999990	5.4020074	3.0370187	0.023341175	5.1782702	6.5165006
2999992	5.4018125	3.0377593	0.023348482	5.1788819	6.5172428
2999992	5.4020323	3.0369186	0.023340195	5.1781816	6.5163939
2999992	5.4018186	3.0377551	0.023348415	5.1788989	6.5172605
2999992	5.4020545	3.0368417	0.023339426	5.1781261	6.5163254
2999992	5.4018186	3.0377551	0.023348415	5.1788989	6.5172605
2999994	5.4018565	3.0376027	0.023346922	5.1787637	6.5170978
2999994	5.4019491	3.0372314	0.023343285	5.1784366	6.5167038
2999994	5.4019808	3.0371265	0.023342229	5.1783663	6.5166163
2999994	5.401879	3.0375179	0.023346086	5.1786948	6.5170139
2999994	5.4019808	3.0371265	0.023342229	5.1783663	6.5166163
2999996	5.4021249	3.0365641	0.023336701	5.177886	6.5160356
2999996	5.4021052	3.0366577	0.023337599	5.1779835	6.516151
2999996	5.4018276	3.0376978	0.023347881	5.1788266	6.5171763
2999996	5.4053955	3.0354933	0.023319345	5.1909854	6.527956
2999996	5.4018276	3.0376978	0.023347881	5.1788266	6.5171763
2999998	5.4020929	3.0367385	0.02333835	5.1780862	6.5162707
2999998	5.4019889	3.0370593	0.023341614	5.1782721	6.5165074
2999998	5.4016062	3.0385714	0.023356459	5.1795824	6.5180885
2999998	5.4019489	3.0372608	0.023343536	5.1784913	6.5167659
2999998	5.4016062	3.0385714	0.023356459	5.1795824	6.5180885
3000000	5.4018972	3.0374377	0.023345308	5.1786168	6.516921
3000000	5.401804	3.0377844	0.023348739	5.1788951	6.5172599
3000000	5.4022429	3.0361284	0.023332386	5.1775396	6.5156131
3000000	5.4018959	3.0374757	0.023345639	5.178683	6.5169965
3000000	5.4022429	3.0361284	0.023332386	5.1775396	6.5156131
