# Supplementary material for: Information-Theoretic Analysis of Selected Water Force Fields: From Molecular Clusters to Bulk Properties
Source: Entropy (Basel). 2025 Oct 15;27(10):1073. doi: 10.3390/e27101073 (PMC12563123; doi:10.3390/e27101073)
Supplement: Supplementary file 1 [file entropy-27-01073-s001.zip › 1M_momentum_IT-measures_SPCeps.csv]

Time	S_p	F_p	D_p	CLMC_p	CFS_p
2999990	5.4019105	3.0373998	0.023344917	5.1785989	6.5168974
2999990	5.4019105	3.0373998	0.023344917	5.1785989	6.5168974
2999990	5.4019105	3.0373998	0.023344917	5.1785989	6.5168974
2999990	5.401939	3.0372944	0.023343873	5.178515	6.5167951
2999990	5.4020204	3.0369675	0.023340672	5.1782259	6.5164471
2999992	5.4018316	3.0376895	0.02334779	5.1788274	6.5171761
2999992	5.4018316	3.0376895	0.02334779	5.1788274	6.5171761
2999992	5.402036	3.0369163	0.023340156	5.1781924	6.516405
2999992	5.402184	3.0363336	0.023334435	5.1776891	6.5157976
2999992	5.4019891	3.0370593	0.023341614	5.1782728	6.5165081
2999994	5.4017125	3.0381488	0.023352313	5.1792135	6.5176438
2999994	5.4017125	3.0381488	0.023352313	5.1792135	6.5176438
2999994	5.4017125	3.0381488	0.023352313	5.1792135	6.5176438
2999994	5.4022186	3.0362142	0.02333324	5.1776034	6.5156917
2999994	5.4019891	3.0370593	0.023341614	5.1782728	6.5165081
2999996	5.4020748	3.0367354	0.023338416	5.1780071	6.5161855
2999996	5.4020748	3.0367354	0.023338416	5.1780071	6.5161855
2999996	5.4020748	3.0367354	0.023338416	5.1780071	6.5161855
2999996	5.4019281	3.0373176	0.023344128	5.1785146	6.5167974
2999996	5.402134	3.0365236	0.02333631	5.1778463	6.5159881
2999998	5.4017147	3.0381476	0.023352291	5.1792205	6.5176511
2999998	5.4017147	3.0381476	0.023352291	5.1792205	6.5176511
2999998	5.4017147	3.0381476	0.023352291	5.1792205	6.5176511
2999998	5.4021253	3.0365397	0.02333649	5.1778412	6.5159848
2999998	5.402134	3.0365236	0.02333631	5.1778463	6.5159881
3000000	5.402036	3.0369163	0.023340156	5.1781924	6.516405
3000000	5.402036	3.0369163	0.023340156	5.1781924	6.516405
3000000	5.402036	3.0369163	0.023340156	5.1781924	6.516405
3000000	5.401983	3.0371251	0.023342206	5.1783725	6.5166227
3000000	5.4020402	3.0368714	0.023339752	5.1781246	6.5163273
