# Supplementary material for: Information-Theoretic Analysis of Selected Water Force Fields: From Molecular Clusters to Bulk Properties
Source: Entropy (Basel). 2025 Oct 15;27(10):1073. doi: 10.3390/e27101073 (PMC12563123; doi:10.3390/e27101073)
Supplement: Supplementary file 1 [file entropy-27-01073-s001.zip › 1M_momentum_IT-measures_TIP3P.csv]

Time	S_p	F_p	D_p	CLMC_p	CFS_p
299990	5.425361	2.9530812	0.022511528	5.1122177	6.4358206
299990	5.4254767	2.9526668	0.02250747	5.1118872	6.4354138
299990	5.4251959	2.953674	0.022517333	5.1126919	6.4364041
299990	5.425361	2.9530812	0.022511528	5.1122177	6.4358206
299990	5.4253587	2.9531136	0.022511772	5.1122615	6.4358815
299992	5.4252837	2.9533669	0.022514302	5.112452	6.4361112
299992	5.4253428	2.9531453	0.022512161	5.1122681	6.4358821
299992	5.4252573	2.9534436	0.022515108	5.1125001	6.4361652
299992	5.4252837	2.9533669	0.022514302	5.112452	6.4361112
299992	5.4253445	2.9531604	0.022512244	5.1122956	6.4359224
299994	5.4252108	2.9536219	0.022516819	5.1126511	6.4363544
299994	5.4253428	2.9531453	0.022512161	5.1122681	6.4358821
299994	5.4252845	2.9533505	0.022514181	5.112429	6.4360792
299994	5.4252108	2.9536219	0.022516819	5.1126511	6.4363544
299994	5.4253176	2.9532703	0.02251328	5.1123933	6.4360465
299996	5.4252658	2.9534281	0.02251491	5.1124986	6.4361678
299996	5.4254882	2.952646	0.022507203	5.1118853	6.4354176
299996	5.4253974	2.9529645	0.022510344	5.1121345	6.4357223
299996	5.4252658	2.9534281	0.02251491	5.1124986	6.4361678
299996	5.4253818	2.9530177	0.022510875	5.1121755	6.4357715
299998	5.4253824	2.9530163	0.022510857	5.1121747	6.4357711
299998	5.4252209	2.9536134	0.022516652	5.1126647	6.4363791
299998	5.4255142	2.9525249	0.022506101	5.1117682	6.4352652
299998	5.4253824	2.9530163	0.022510857	5.1121747	6.4357711
299998	5.4251373	2.9539025	0.022519517	5.1128876	6.4366503
300000	5.425265	2.9534412	0.022515008	5.1125166	6.436193
300000	5.4254009	2.9529521	0.022510222	5.1121248	6.4357104
300000	5.4255891	2.9522808	0.022503637	5.1115913	6.4350546
300000	5.425265	2.9534412	0.022515008	5.1125166	6.436193
300000	5.4251675	2.9538237	0.022518654	5.1128462	6.4366082
