# Supplementary material for: Information-Theoretic Analysis of Selected Water Force Fields: From Molecular Clusters to Bulk Properties
Source: Entropy (Basel). 2025 Oct 15;27(10):1073. doi: 10.3390/e27101073 (PMC12563123; doi:10.3390/e27101073)
Supplement: Supplementary file 1 [file entropy-27-01073-s001.zip › 1M_position_IT-measures_SPC.csv]

Time	S_r	F_r	D_r	CLMC_r	CFS_r
2999990	3.1162145	46.102823	0.81590613	18.407507	21.552104
2999990	3.1161721	46.103029	0.81590916	18.406793	21.55159
2999990	3.116207	46.10308	0.81590898	18.407433	21.552116
2999990	3.1164612	46.10317	0.81590487	18.41202	21.555811
2999990	3.116207	46.10308	0.81590898	18.407433	21.552116
2999992	3.1164565	46.10319	0.81590517	18.41194	21.555753
2999992	3.1161721	46.103029	0.81590916	18.406793	21.55159
2999992	3.1164593	46.103314	0.81590644	18.41202	21.55585
2999992	3.1161478	46.103066	0.81591001	18.406366	21.551259
2999992	3.1164593	46.103314	0.81590644	18.41202	21.55585
2999994	3.116406	46.103235	0.81590666	18.411044	21.555048
2999994	3.1162767	46.103055	0.81590731	18.408679	21.553106
2999994	3.1162448	46.10314	0.81590886	18.408126	21.552688
2999994	3.1163775	46.103226	0.81590716	18.410531	21.554634
2999994	3.1162448	46.10314	0.81590886	18.408126	21.552688
2999996	3.116052	46.102959	0.81591081	18.404621	21.549833
2999996	3.1160878	46.103095	0.81591152	18.405295	21.55041
2999996	3.1164349	46.103154	0.81590522	18.411542	21.555424
2999996	3.1160277	46.102693	0.81590758	18.404101	21.549359
2999996	3.1164349	46.103154	0.81590522	18.411542	21.555424
2999998	3.1161225	46.103327	0.81591329	18.405974	21.551017
2999998	3.1162142	46.102895	0.81590688	18.407517	21.552133
2999998	3.116736	46.103488	0.81590275	18.417033	21.55991
2999998	3.1162929	46.103245	0.81590902	18.409015	21.553428
2999998	3.116736	46.103488	0.81590275	18.417033	21.55991
3000000	3.1163482	46.103144	0.81590684	18.409984	21.554175
3000000	3.1164634	46.103148	0.81590459	18.412054	21.555832
3000000	3.1159078	46.102972	0.81591382	18.402035	21.547767
3000000	3.1163682	46.103362	0.81590876	18.410395	21.554564
3000000	3.1159078	46.102972	0.81591382	18.402035	21.547767
