# Supplementary material for: Information-Theoretic Analysis of Selected Water Force Fields: From Molecular Clusters to Bulk Properties
Source: Entropy (Basel). 2025 Oct 15;27(10):1073. doi: 10.3390/e27101073 (PMC12563123; doi:10.3390/e27101073)
Supplement: Supplementary file 1 [file entropy-27-01073-s001.zip › 1M_position_IT-measures_SPCeps.csv]

Time	S_r	F_r	D_r	CLMC_r	CFS_r
2999990	3.1163383	46.103221	0.81590784	18.409824	21.554068
2999990	3.1163383	46.103221	0.81590784	18.409824	21.554068
2999990	3.1163383	46.103221	0.81590784	18.409824	21.554068
2999990	3.1163034	46.103224	0.81590859	18.409198	21.553568
2999990	3.1161893	46.10306	0.81590913	18.407111	21.551853
2999992	3.1164335	46.103196	0.8159057	18.411529	21.555425
2999992	3.1164335	46.103196	0.8159057	18.411529	21.555425
2999992	3.1161738	46.103104	0.81590992	18.406843	21.55165
2999992	3.115973	46.102885	0.81591159	18.403185	21.548664
2999992	3.1162143	46.102897	0.8159069	18.407519	21.552135
2999994	3.1165897	46.103308	0.81590379	18.414361	21.557721
2999994	3.1165897	46.103308	0.81590379	18.414361	21.557721
2999994	3.1165897	46.103308	0.81590379	18.414361	21.557721
2999994	3.1159354	46.102945	0.81591299	18.402524	21.548151
2999994	3.1162143	46.102897	0.8159069	18.407519	21.552135
2999996	3.1161056	46.102862	0.8159087	18.405559	21.550556
2999996	3.1161056	46.102862	0.8159087	18.405559	21.550556
2999996	3.1161056	46.102862	0.8159087	18.405559	21.550556
2999996	3.1163071	46.103108	0.81590729	18.409237	21.553568
2999996	3.1160369	46.102912	0.81591062	18.404339	21.549594
2999998	3.1165909	46.103354	0.81590421	18.414393	21.557761
2999998	3.1165909	46.103354	0.81590421	18.414393	21.557761
2999998	3.1165909	46.103354	0.81590421	18.414393	21.557761
2999998	3.1160387	46.102808	0.81590947	18.404346	21.549571
2999998	3.1160369	46.102912	0.81591062	18.404339	21.549594
3000000	3.1161738	46.103104	0.81590992	18.406843	21.55165
3000000	3.1161738	46.103104	0.81590992	18.406843	21.55165
3000000	3.1161738	46.103104	0.81590992	18.406843	21.55165
3000000	3.1162458	46.103183	0.81590931	18.408154	21.552722
3000000	3.1161524	46.102913	0.8159083	18.406413	21.551254
