# Supplementary material for: Information-Theoretic Analysis of Selected Water Force Fields: From Molecular Clusters to Bulk Properties
Source: Entropy (Basel). 2025 Oct 15;27(10):1073. doi: 10.3390/e27101073 (PMC12563123; doi:10.3390/e27101073)
Supplement: Supplementary file 1 [file entropy-27-01073-s001.zip › 1M_position_IT-measures_TIP3P.csv]

Time	S_r	F_r	D_r	CLMC_r	CFS_r
299990	3.0880754	46.110691	0.81660137	17.912005	21.155177
299990	3.0879319	46.11067	0.81660451	17.909504	21.153144
299990	3.0882808	46.11073	0.81659703	17.915589	21.158092
299990	3.0880754	46.110691	0.81660137	17.912005	21.155177
299990	3.0880925	46.110877	0.81660314	17.91235	21.155504
299992	3.0881763	46.110771	0.81659996	17.913782	21.156637
299992	3.0880972	46.110685	0.81660081	17.912384	21.155483
299992	3.0881984	46.110637	0.81659789	17.914133	21.156888
299992	3.0881763	46.110771	0.81659996	17.913782	21.156637
299992	3.0881077	46.110848	0.81660245	17.912607	21.155705
299994	3.0882631	46.110737	0.81659751	17.915283	21.157846
299994	3.0880972	46.110685	0.81660081	17.912384	21.155483
299994	3.0881674	46.110669	0.81659896	17.9136	21.156465
299994	3.0882631	46.110737	0.81659751	17.915283	21.157846
299994	3.088149	46.110954	0.8166027	17.913353	21.156336
299996	3.0881968	46.110751	0.81659923	17.914133	21.156917
299996	3.0879297	46.110824	0.81660633	17.909505	21.153184
299996	3.0880383	46.110788	0.81660335	17.911385	21.154699
299996	3.0881968	46.110751	0.81659923	17.914133	21.156917
299996	3.088056	46.11077	0.81660275	17.911688	21.15494
299998	3.0880558	46.110778	0.81660285	17.911687	21.154941
299998	3.0882668	46.110945	0.81659983	17.915401	21.157994
299998	3.0878809	46.110605	0.81660495	17.9086	21.152395
299998	3.0880558	46.110778	0.81660285	17.911687	21.154941
299998	3.0883643	46.110879	0.81659679	17.917081	21.159339
300000	3.0882039	46.110829	0.81659996	17.914275	21.157053
300000	3.0880341	46.11079	0.81660349	17.911312	21.15464
300000	3.0878023	46.110776	0.81660879	17.907277	21.151365
300000	3.0882039	46.110829	0.81659996	17.914275	21.157053
300000	3.0883442	46.111098	0.81659981	17.916786	21.159156
