# Supplementary material for: Information-Theoretic Analysis of Selected Water Force Fields: From Molecular Clusters to Bulk Properties
Source: Entropy (Basel). 2025 Oct 15;27(10):1073. doi: 10.3390/e27101073 (PMC12563123; doi:10.3390/e27101073)
Supplement: Supplementary file 1 [file entropy-27-01073-s001.zip › 5M_momentum_IT-measures_SPC.csv]

Time	S_p	F_p	D_p	CLMC_p	CFS_p
2999990	5.4234079	2.9932303	0.022922552	5.1954012	6.5148315
2999990	5.4240539	2.9999404	0.022844154	5.1809782	6.5322489
2999990	5.4380921	2.9940113	0.022842793	5.2539093	6.5806378
2999990	5.4265406	3.0049799	0.023022804	5.2344961	6.5540786
2999990	5.4356437	2.9834113	0.022724529	5.2139272	6.5466455
2999992	5.4270335	2.9938711	0.022937145	5.2175911	6.5319953
2999992	5.4229444	2.99424	0.02282322	5.1704903	6.5150154
2999992	5.4253445	2.9960429	0.022876951	5.195117	6.5293777
2999992	5.426626	3.007507	0.023001095	5.2300064	6.5599635
2999992	5.4316242	2.9915673	0.022844071	5.2203294	6.5469749
2999994	5.4364712	2.9921463	0.022925767	5.264454	6.5694363
2999994	5.4219666	2.9905863	0.022708353	5.13944	6.5028254
2999994	5.4296622	2.9924032	0.022797473	5.1994696	6.5402444
2999994	5.4302387	3.0035423	0.022959089	5.2393497	6.5671137
2999994	5.4340707	2.9923794	0.022904311	5.2469164	6.559442
2999996	5.4259398	3.0337386	0.022638314	5.1439861	6.6141536
2999996	5.4113943	2.9952893	0.022812948	5.1088143	6.4673081
2999996	5.435642	2.9859564	0.022680705	5.2038635	6.5522228
2999996	5.4341511	2.9964785	0.022839311	5.2324472	6.5687798
2999996	5.4454574	2.983337	0.022760924	5.2737799	6.5894529
2999998	5.4238743	2.9968152	0.022919849	5.1972121	6.5246627
2999998	5.4213042	2.9989738	0.022856434	5.1695289	6.5181844
2999998	5.43142	2.9801624	0.022598833	5.1632332	6.5211279
2999998	5.4274545	2.9940206	0.022765086	5.1806331	6.5341554
2999998	5.44443	2.9766016	0.022644092	5.2413215	6.5700742
3000000	5.4399539	2.9800394	0.022624047	5.2132947	6.5580636
3000000	5.4280103	2.9907238	0.02270964	5.1708887	6.5293794
3000000	5.4370159	2.9811484	0.022593697	5.191027	6.5476667
3000000	5.4502238	2.9873532	0.022570158	5.2545644	6.6193238
3000000	5.4406235	2.9850912	0.022766189	5.2495623	6.572114
