# Supplementary material for: Information-Theoretic Analysis of Selected Water Force Fields: From Molecular Clusters to Bulk Properties
Source: Entropy (Basel). 2025 Oct 15;27(10):1073. doi: 10.3390/e27101073 (PMC12563123; doi:10.3390/e27101073)
Supplement: Supplementary file 1 [file entropy-27-01073-s001.zip › 5M_momentum_IT-measures_SPCeps.csv]

Time	S_p	F_p	D_p	CLMC_p	CFS_p
2999990	5.4371956	2.9902954	0.022766849	5.2317497	6.5685434
2999990	5.4265143	2.9861333	0.022617915	5.1423044	6.5128585
2999990	5.4128309	2.9839931	0.022750322	5.1021135	6.4490909
2999990	5.4467529	2.9810409	0.022671932	5.2599698	6.5900703
2999990	5.429554	2.9850933	0.022599901	5.153851	6.5237968
2999992	5.4398419	2.9839607	0.02268661	5.2271255	6.5662027
2999992	5.4318307	2.9861348	0.022721491	5.19339	6.5359862
2999992	5.4392882	2.9908393	0.022845141	5.260738	6.5789098
2999992	5.4422685	2.9827454	0.022717717	5.2470099	6.5741551
2999992	5.4310422	2.9807368	0.02257924	5.1568081	6.5207422
2999994	5.4406756	2.978539	0.022634408	5.2194474	6.5579159
2999994	5.438049	2.9794011	0.02264817	5.2089212	6.5483374
2999994	5.4307519	2.973618	0.022602575	5.1606394	6.5039103
2999994	5.4448845	2.9830914	0.022717128	5.2606173	6.5863942
2999994	5.4328113	2.9803831	0.022573785	5.1646909	6.5276625
2999996	5.434727	2.9870714	0.022749507	5.2148752	6.5506722
2999996	5.4422077	2.9849555	0.022715391	5.2461535	6.5787597
2999996	5.433213	2.9809706	0.022714267	5.19892	6.5306982
2999996	5.4467683	2.9818257	0.022661701	5.257677	6.5918729
2999996	5.4206124	2.9786723	0.022668362	5.1234464	6.4710747
2999998	5.43543	2.9969403	0.022890216	5.2508202	6.5753958
2999998	5.4259344	2.9858741	0.022707356	5.1596464	6.509776
2999998	5.4247765	2.9918935	0.022875653	5.191872	6.517866
2999998	5.4452794	2.9820321	0.02271482	5.2621604	6.5857889
2999998	5.4277073	2.9768304	0.022638967	5.1532348	6.4977343
3000000	5.4296642	2.9954342	0.022829112	5.2066961	6.5468779
3000000	5.4257512	2.9965611	0.022955235	5.2150146	6.5322777
3000000	5.4199983	2.9982794	0.022984101	5.1916197	6.5110042
3000000	5.4299893	2.9870333	0.022820529	5.2064308	6.5299316
3000000	5.4212471	2.98793	0.022712604	5.1367052	6.4939339
