# Supplementary material for: Information-Theoretic Analysis of Selected Water Force Fields: From Molecular Clusters to Bulk Properties
Source: Entropy (Basel). 2025 Oct 15;27(10):1073. doi: 10.3390/e27101073 (PMC12563123; doi:10.3390/e27101073)
Supplement: Supplementary file 1 [file entropy-27-01073-s001.zip › 5M_momentum_IT-measures_TIP3P.csv]

Time	S_p	F_p	D_p	CLMC_p	CFS_p
299990	5.453356	2.9196962	0.022231266	5.1919035	6.4829337
299990	5.4381537	2.9232803	0.022222056	5.1114528	6.4254397
299990	5.449289	2.9213573	0.02214343	5.150401	6.4690585
299990	5.4472245	2.9233281	0.022256139	5.1659402	6.4645192
299990	5.4612913	2.9120852	0.022081209	5.1979435	6.5003316
299992	5.4671871	2.902858	0.021915548	5.1894524	6.5052535
299992	5.4161374	2.8961928	0.022582204	5.0811841	6.2731476
299992	5.455802	2.9151109	0.022042862	5.160511	6.4833162
299992	5.4549817	2.9191515	0.022233423	5.2008554	6.4887529
299992	5.4551171	2.907715	0.022043923	5.1572255	6.4639149
299994	5.4630757	2.9142124	0.021973328	5.1817857	6.5128227
299994	5.4221752	2.8947974	0.022556554	5.1061494	6.2954143
299994	5.4615037	2.914386	0.022026973	5.1862771	6.5063882
299994	5.4490221	2.9062101	0.021954069	5.1049939	6.4343712
299994	5.445202	2.907159	0.022055156	5.108946	6.4201011
299996	5.4572832	2.9064795	0.021969972	5.1510705	6.4705056
299996	5.4441161	2.925868	0.022174023	5.1309061	6.4567417
299996	5.45043	2.9197522	0.022121308	5.1511296	6.4704243
299996	5.4519964	2.910659	0.022071361	5.1475557	6.4570118
299996	5.4658139	2.9050611	0.021995734	5.2012923	6.5042332
299998	5.4333585	2.9092466	0.021996891	5.0354573	6.3741838
299998	5.4565242	2.9171177	0.022010804	5.1567284	6.4909036
299998	5.4503158	2.9184977	0.022147121	5.1565516	6.4671517
299998	5.4590144	2.9067081	0.022006774	5.1686391	6.4784873
299998	5.4521661	2.9093778	0.022061464	5.1461206	6.4549
300000	5.4557314	2.9180532	0.022173902	5.1908224	6.4895542
300000	5.4448253	2.9193435	0.0221101	5.1197445	6.4453903
300000	5.4407676	2.9085882	0.022108079	5.0985459	6.4042966
300000	5.4569508	2.9149071	0.022042309	5.166313	6.4878297
300000	5.447001	2.9071478	0.021994834	5.1041466	6.4277808
