# Supplementary material for: Information-Theoretic Analysis of Selected Water Force Fields: From Molecular Clusters to Bulk Properties
Source: Entropy (Basel). 2025 Oct 15;27(10):1073. doi: 10.3390/e27101073 (PMC12563123; doi:10.3390/e27101073)
Supplement: Supplementary file 1 [file entropy-27-01073-s001.zip › 5M_position_IT-measures_SPC.csv]

Time	S_r	F_r	D_r	CLMC_r	CFS_r
2999990	4.7076282	46.011058	0.16315535	18.07583	62.142085
2999990	4.7014162	45.992674	0.16317219	17.965747	61.860542
2999990	4.7059893	46.015526	0.163186	18.049621	62.080255
2999990	4.7109733	46.030015	0.16316523	18.137495	62.30648
2999990	4.7014464	45.990175	0.16316747	17.965769	61.858424
2999992	4.7085096	46.014798	0.16315498	18.091729	62.183666
2999992	4.7008739	45.988223	0.1631744	17.95625	61.832196
2999992	4.7043112	46.015352	0.16317977	18.018669	62.010607
2999992	4.7094404	46.0297	0.16317631	18.110944	62.242416
2999992	4.7042838	45.996047	0.16315446	18.01538	61.983458
2999994	4.7101346	46.019003	0.16314861	18.120445	62.256757
2999994	4.6951128	45.961956	0.16316685	17.852274	61.55999
2999994	4.7006421	45.983002	0.16315851	17.950339	61.815622
2999994	4.7082813	46.02299	0.16317076	18.089347	62.185268
2999994	4.7094456	46.020714	0.16314604	18.107678	62.230478
2999996	4.7085234	46.019972	0.16316401	18.092979	62.191228
2999996	4.696826	45.968981	0.16316468	17.882646	61.639758
2999996	4.6970354	45.967129	0.16315492	17.885321	61.64588
2999996	4.7037923	46.007457	0.1631657	18.007769	61.978523
2999996	4.7047465	46.003893	0.16315578	18.023864	62.013158
2999998	4.7077734	46.019395	0.16317308	18.08042	62.159362
2999998	4.7013087	45.993426	0.16317804	17.964458	61.857116
2999998	4.6931152	45.953119	0.16316235	17.816155	61.46624
2999998	4.6995958	45.989339	0.16317747	17.933651	61.78103
2999998	4.6992309	45.981452	0.16316811	17.92608	61.75541
3000000	4.696251	45.968206	0.1631654	17.872445	61.615097
3000000	4.6959079	45.964672	0.16316078	17.865807	61.596267
3000000	4.6944431	45.959845	0.16316511	17.840131	61.529683
3000000	4.6952035	45.964695	0.16316126	17.85328	61.567378
3000000	4.7052073	46.007054	0.16317099	18.033853	62.036475
