# Supplementary material for: Information-Theoretic Analysis of Selected Water Force Fields: From Molecular Clusters to Bulk Properties
Source: Entropy (Basel). 2025 Oct 15;27(10):1073. doi: 10.3390/e27101073 (PMC12563123; doi:10.3390/e27101073)
Supplement: Supplementary file 1 [file entropy-27-01073-s001.zip › 5M_position_IT-measures_SPCeps.csv]

Time	S_r	F_r	D_r	CLMC_r	CFS_r
2999990	4.7025162	45.989386	0.16315875	17.984037	61.901495
2999990	4.6940214	45.95663	0.16315817	17.83185	61.508084
2999990	4.6977659	45.977805	0.16316936	17.899975	61.690233
2999990	4.6985266	45.965283	0.16315133	17.911616	61.704715
2999990	4.6940212	45.956631	0.16315817	17.831847	61.50808
2999992	4.6994924	45.981123	0.16316271	17.930175	61.765739
2999992	4.6994921	45.981123	0.16316271	17.93017	61.765723
2999992	4.7060062	46.002472	0.16315217	18.046183	62.06334
2999992	4.700443	45.980997	0.16315723	17.946624	61.804721
2999992	4.6925463	45.948987	0.16315499	17.80522	61.437409
2999994	4.6973181	45.972774	0.16316824	17.891839	61.665072
2999994	4.6973174	45.972778	0.16316826	17.891828	61.665049
2999994	4.6949772	45.963649	0.16316788	17.849966	61.556692
2999994	4.7009779	45.978179	0.1631496	17.955387	61.822976
2999994	4.6925463	45.948986	0.16315499	17.805219	61.437408
2999996	4.7006946	45.982754	0.16316055	17.951507	61.817454
2999996	4.7006948	45.982755	0.16316056	17.951511	61.817463
2999996	4.6997514	45.979812	0.16315901	17.934412	61.774639
2999996	4.6984825	45.97459	0.16315127	17.910821	61.715397
2999996	4.6929045	45.950155	0.16315768	17.811891	61.453643
2999998	4.7062102	46.004395	0.16315697	18.050398	62.07438
2999998	4.6960065	45.96146	0.163153	17.866717	61.596011
2999998	4.7044073	46.000517	0.16315961	18.018174	61.994585
2999998	4.7011856	45.980195	0.16314943	17.959097	61.834247
2999998	4.6929043	45.950155	0.16315768	17.811887	61.453634
3000000	4.7025637	45.984246	0.16314218	17.983065	61.896535
3000000	4.7085558	46.017439	0.16315811	18.092912	62.18915
3000000	4.7091201	46.019026	0.16315805	18.103119	62.214697
3000000	4.703094	45.99011	0.16315151	17.993633	61.926317
3000000	4.6955257	45.960254	0.16315407	17.858246	61.574656
