# Supplementary material for: Information-Theoretic Analysis of Selected Water Force Fields: From Molecular Clusters to Bulk Properties
Source: Entropy (Basel). 2025 Oct 15;27(10):1073. doi: 10.3390/e27101073 (PMC12563123; doi:10.3390/e27101073)
Supplement: Supplementary file 1 [file entropy-27-01073-s001.zip › 5M_position_IT-measures_TIP3P.csv]

Time	S_r	F_r	D_r	CLMC_r	CFS_r
299990	4.68692	46.057738	0.16329363	17.720368	61.352262
299990	4.6816775	46.033897	0.16330992	17.629469	61.106559
299990	4.6796813	46.018417	0.16329916	17.593155	61.004774
299990	4.6875541	46.057381	0.16330475	17.732815	61.377725
299990	4.6809902	46.029405	0.16330561	17.616893	61.072609
299992	4.6740917	45.99361	0.16328936	17.494039	60.745104
299992	4.6806447	46.033963	0.16329913	17.610109	61.064592
299992	4.6769355	46.010282	0.16330758	17.545818	60.882441
299992	4.6878414	46.056295	0.16329814	17.737193	61.388036
299992	4.6783168	46.026425	0.16331287	17.570639	60.95991
299994	4.6752992	46.003782	0.16330511	17.516867	60.807472
299994	4.680645	46.033962	0.16329911	17.610112	61.0646
299994	4.6777172	46.015456	0.16330688	17.559463	60.921025
299994	4.6746853	46.00604	0.16331238	17.506895	60.785571
299994	4.6778392	46.017957	0.16330971	17.56191	60.929293
299996	4.6748846	46.004896	0.16330518	17.509612	60.792137
299996	4.6802084	46.020985	0.16330357	17.602907	61.029622
299996	4.6797683	46.022536	0.16330361	17.595165	61.013773
299996	4.6808622	46.032886	0.16330591	17.61467	61.072014
299996	4.6784045	46.01874	0.16331119	17.572001	60.953297
299998	4.6710177	45.986062	0.16330191	17.441685	60.610797
299998	4.6747588	46.007575	0.16331251	17.508196	60.79058
299998	4.6808708	46.026231	0.16330503	17.614728	61.063538
299998	4.6790347	46.023107	0.16330436	17.582342	60.984697
299998	4.6793812	46.023389	0.16331112	17.589163	60.999159
300000	4.6851532	46.048597	0.16331049	17.690914	61.267877
300000	4.6777971	46.011982	0.16330849	17.561041	60.919673
300000	4.6734981	45.992609	0.16329027	17.483756	60.719749
300000	4.6768441	46.012964	0.16331291	17.544786	60.882279
300000	4.6728933	45.989424	0.16329718	17.473926	60.691072
