# Supplementary material for: Information-Theoretic Analysis of Selected Water Force Fields: From Molecular Clusters to Bulk Properties
Source: Entropy (Basel). 2025 Oct 15;27(10):1073. doi: 10.3390/e27101073 (PMC12563123; doi:10.3390/e27101073)
Supplement: Supplementary file 1 [file entropy-27-01073-s001.zip › 7M_momentum_IT-measures_SPC.csv]

Time	S_p	F_p	D_p	CLMC_p	CFS_p
2999990	5.4246481	2.9875676	0.022785673	5.1707864	6.5078848
2999990	5.4236047	2.9687724	0.022935129	5.1992748	6.462446
2999990	5.4180021	3.0032278	0.022834564	5.1475566	6.5130767
2999990	5.4342457	2.9866928	0.02276184	5.2151917	6.5477407
2999990	5.4242622	3.000838	0.022999069	5.217199	6.5351106
2999992	5.4343612	2.9881983	0.022799658	5.22446	6.5515457
2999992	5.4164317	2.985566	0.022838288	5.1403174	6.4679985
2999992	5.4161726	2.9999791	0.022826961	5.1364371	6.4981008
2999992	5.4281746	2.9880157	0.022815328	5.1958069	6.5241813
2999992	5.4327404	3.0019109	0.022949967	5.2503863	6.5745025
2999994	5.4328726	2.9906203	0.02284875	5.2279214	6.5503521
2999994	5.4265914	2.987984	0.022910243	5.2091685	6.5172301
2999994	5.4092816	2.9946894	0.022757833	5.0857155	6.4569119
2999994	5.4291449	2.9987498	0.022826365	5.2033667	6.5518556
2999994	5.4222868	3.0027265	0.022961308	5.1983543	6.5306176
2999996	5.4214257	2.986222	0.022940176	5.1890996	6.4909945
2999996	5.4223314	2.992715	0.022897521	5.1841441	6.5090368
2999996	5.4226203	2.9903969	0.022629915	5.1250371	6.5052481
2999996	5.4220143	2.9918424	0.022844832	5.1705749	6.5057633
2999996	5.4319485	2.9948489	0.022840809	5.2212769	6.555574
2999998	5.428821	2.985442	0.022807858	5.1974641	6.5213715
2999998	5.421418	2.9908492	0.022799889	5.1573271	6.5010191
2999998	5.4159252	2.9874901	0.022703634	5.1074226	6.4699816
2999998	5.4317075	2.9747278	0.022614493	5.1682967	6.5104837
2999998	5.432769	2.9893837	0.022742191	5.2030009	6.5471914
3000000	5.4293417	2.9838728	0.022806755	5.1999199	6.5202069
3000000	5.4182319	2.9850215	0.022768528	5.1338498	6.4745845
3000000	5.4091465	2.9958332	0.022831914	5.101581	6.4587963
3000000	5.418687	2.9871293	0.022653257	5.1101835	6.4811223
3000000	5.4281037	2.9903255	0.022701283	5.1694684	6.5289163
