# Supplementary material for: Information-Theoretic Analysis of Selected Water Force Fields: From Molecular Clusters to Bulk Properties
Source: Entropy (Basel). 2025 Oct 15;27(10):1073. doi: 10.3390/e27101073 (PMC12563123; doi:10.3390/e27101073)
Supplement: Supplementary file 1 [file entropy-27-01073-s001.zip › 7M_momentum_IT-measures_SPCeps.csv]

Time	S_p	F_p	D_p	CLMC_p	CFS_p
2999990	5.4168553	2.9845475	0.022753192	5.1233341	6.4676181
2999990	5.4219884	2.9854621	0.022745144	5.1478793	6.4917777
2999990	5.4124565	2.9878838	0.022777294	5.1062506	6.4558882
2999990	5.443555	2.9825634	0.022669009	5.2424998	6.5793942
2999990	5.4055286	2.9910178	0.022828799	5.0824636	6.4328799
2999992	5.4327624	2.9818075	0.022685191	5.1899263	6.5305698
2999992	5.4210589	2.9819905	0.022718618	5.1370982	6.4802118
2999992	5.419425	2.99186	0.022927325	5.1758272	6.4945813
2999992	5.4271625	2.9834686	0.022745619	5.1746916	6.509859
2999992	5.4189563	2.9896411	0.022723248	5.127353	6.487737
2999994	5.4219081	2.9807259	0.022727191	5.1434028	6.481132
2999994	5.426348	2.9793198	0.022634452	5.1452082	6.4972774
2999994	5.4222838	2.9788456	0.022675792	5.1336992	6.4786661
2999994	5.4316134	2.9765277	0.022666383	5.1796683	6.5140144
2999994	5.4149554	2.9905454	0.022737762	5.1101423	6.4724129
2999996	5.418993	2.9858906	0.022782284	5.1408631	6.4797568
2999996	5.4298971	2.9816076	0.022667262	5.1709867	6.51767
2999996	5.4178846	2.9840222	0.022744534	5.1266589	6.4709186
2999996	5.4296364	2.9833468	0.022759076	5.1905782	6.5203381
2999996	5.4143035	2.9815753	0.022780751	5.1164671	6.4501953
2999998	5.4295994	2.9903692	0.022837903	5.2083635	6.5355251
2999998	5.4276542	2.9821028	0.022783166	5.1857831	6.5090124
2999998	5.4118858	2.991144	0.022867157	5.1234714	6.460474
2999998	5.4298072	2.9850319	0.022763858	5.1925556	6.5247639
2999998	5.4133139	2.9817615	0.02278356	5.1120366	6.4463437
3000000	5.4212961	2.9914753	0.02282353	5.1620449	6.5018513
3000000	5.4229078	2.9907388	0.022816994	5.1688906	6.5072386
3000000	5.4091726	2.9944054	0.022928888	5.1233829	6.4558304
3000000	5.4199954	2.9875441	0.02284906	5.161102	6.4876792
3000000	5.4133744	2.9855485	0.022743027	5.1032505	6.454791
