# Supplementary material for: Information-Theoretic Analysis of Selected Water Force Fields: From Molecular Clusters to Bulk Properties
Source: Entropy (Basel). 2025 Oct 15;27(10):1073. doi: 10.3390/e27101073 (PMC12563123; doi:10.3390/e27101073)
Supplement: Supplementary file 1 [file entropy-27-01073-s001.zip › 7M_momentum_IT-measures_TIP3P.csv]

Time	S_p	F_p	D_p	CLMC_p	CFS_p
299990	5.4381815	2.9178553	0.022155073	5.0961874	6.4136343
299990	5.4324834	2.9131276	0.022005057	5.0329203	6.3789645
299990	5.4383842	2.9214942	0.022167452	5.1000688	6.4225008
299990	5.4457259	2.9237454	0.022250942	5.1569997	6.4589857
299990	5.451743	2.9158487	0.022111982	5.1557232	6.4674324
299992	5.440821	2.9141497	0.022067499	5.0894595	6.4167707
299992	5.4342985	2.9168027	0.021993729	5.0394684	6.3947454
299992	5.4355768	2.9193458	0.022130901	5.0773849	6.4057775
299992	5.4509662	2.9111298	0.022037471	5.1343596	6.4536226
299992	5.4410793	2.9085182	0.022153136	5.1105297	6.4054733
299994	5.4471234	2.9123565	0.021990603	5.1037895	6.4398229
299994	5.435865	2.9163273	0.021989869	5.0464832	6.4003838
299994	5.4400279	2.9177642	0.022114593	5.0962774	6.4213337
299994	5.4511163	2.9095273	0.021968772	5.1191224	6.4507155
299994	5.4379663	2.9092775	0.022081414	5.0781511	6.3938622
299996	5.4492649	2.9015709	0.021895632	5.0926421	6.4251403
299996	5.4434667	2.9157754	0.021991948	5.0854718	6.4316847
299996	5.4371064	2.9190477	0.022128632	5.0846358	6.4116581
299996	5.4555173	2.9015748	0.021904063	5.1265564	6.4519864
299996	5.4489726	2.9068215	0.021997658	5.1148769	6.435513
299998	5.4462776	2.9012493	0.021865478	5.0704593	6.4116465
299998	5.4362603	2.9129994	0.02196835	5.0435377	6.3947649
299998	5.4415611	2.9193741	0.022137727	5.1094362	6.4314471
299998	5.4506634	2.8992552	0.021911699	5.1035117	6.426001
299998	5.4492356	2.9028417	0.021928318	5.1000948	6.4278285
300000	5.4298342	2.9201053	0.022090441	5.0390822	6.3829608
300000	5.4297369	2.916065	0.022030431	5.0249041	6.3737158
300000	5.4349604	2.9145107	0.022053467	5.0565022	6.3925408
300000	5.4425687	2.9131141	0.022040826	5.0921996	6.4219684
300000	5.4363	2.9090692	0.022034259	5.05887	6.3863062
