# Supplementary material for: Information-Theoretic Analysis of Selected Water Force Fields: From Molecular Clusters to Bulk Properties
Source: Entropy (Basel). 2025 Oct 15;27(10):1073. doi: 10.3390/e27101073 (PMC12563123; doi:10.3390/e27101073)
Supplement: Supplementary file 1 [file entropy-27-01073-s001.zip › 7M_position_IT-measures_SPC.csv]

Time	S_r	F_r	D_r	CLMC_r	CFS_r
2999990	5.0371042	45.985314	0.11654579	17.950771	77.363449
2999990	5.0368112	45.985653	0.11654434	17.94529	77.34891
2999990	5.0336674	45.96944	0.11654672	17.889329	77.159755
2999990	5.0376718	45.989617	0.11654861	17.9614	77.399972
2999990	5.0449449	46.013075	0.11654006	18.091184	77.81585
2999992	5.0397058	45.992089	0.11653914	17.996509	77.509165
2999992	5.03781	45.989598	0.11654617	17.963505	77.407073
2999992	5.0339994	45.966721	0.11654558	17.895093	77.172268
2999992	5.0380731	45.989441	0.116542	17.96759	77.420385
2999992	5.0437049	46.011296	0.11654168	18.069014	77.748538
2999994	5.0414302	45.998896	0.11653692	18.027224	77.609804
2999994	5.0417795	46.0032	0.1165393	18.03389	77.635143
2999994	5.0290139	45.94898	0.11654162	17.805495	76.886514
2999994	5.0396108	45.996133	0.11654496	17.995695	77.511069
2999994	5.0424859	46.005503	0.11653962	18.046684	77.675601
2999996	5.0411582	46.001489	0.1165381	18.022503	77.600106
2999996	5.0418773	46.002474	0.11653922	18.035641	77.638978
2999996	5.0273651	45.941787	0.11654357	17.776459	76.790023
2999996	5.0382546	45.986623	0.1165385	17.970311	77.425011
2999996	5.0394766	45.991168	0.11653793	17.992195	77.495767
2999998	5.0394581	45.995636	0.11654566	17.993056	77.50234
2999998	5.0364703	45.981802	0.11654419	17.939151	77.324859
2999998	5.0286712	45.945801	0.11654089	17.799283	76.863633
2999998	5.0300986	45.957667	0.1165486	17.825886	76.956682
2999998	5.0358541	45.984366	0.11654417	17.928096	77.297407
3000000	5.0392293	45.990282	0.11654311	17.988547	77.481504
3000000	5.033997	45.965395	0.11653593	17.893568	77.169919
3000000	5.0326315	45.961378	0.11654119	17.869959	77.092965
3000000	5.0291935	45.949197	0.11654426	17.809096	76.896082
3000000	5.0320502	45.958987	0.11653568	17.858729	77.059083
