# Supplementary material for: Information-Theoretic Analysis of Selected Water Force Fields: From Molecular Clusters to Bulk Properties
Source: Entropy (Basel). 2025 Oct 15;27(10):1073. doi: 10.3390/e27101073 (PMC12563123; doi:10.3390/e27101073)
Supplement: Supplementary file 1 [file entropy-27-01073-s001.zip › 7M_position_IT-measures_SPCeps.csv]

Time	S_r	F_r	D_r	CLMC_r	CFS_r
2999990	5.0330146	45.959061	0.11653721	17.876195	77.108766
2999990	5.0331455	45.961304	0.1165372	17.878532	77.119258
2999990	5.0347522	45.975047	0.11653865	17.907504	77.224992
2999990	5.0331406	45.959666	0.11653606	17.878272	77.116262
2999990	5.034132	45.968821	0.11653859	17.896392	77.182617
2999992	5.0329544	45.962151	0.11653682	17.875059	77.11086
2999992	5.0319789	45.95759	0.11653689	17.85764	77.053078
2999992	5.0413068	45.995279	0.11653521	18.024735	77.597321
2999992	5.0339513	45.964948	0.11653553	17.89269	77.166818
2999992	5.0334621	45.968368	0.11653486	17.883837	77.147397
2999994	5.0324266	45.9653	0.11654262	17.866515	77.08901
2999994	5.0290443	45.949549	0.11654252	17.806174	76.889026
2999994	5.0311117	45.956748	0.11654005	17.842647	77.007136
2999994	5.0326139	45.963986	0.11654451	17.870153	77.096432
2999994	5.0334622	45.968368	0.11653486	17.883838	77.147398
2999996	5.0339899	45.961509	0.11653227	17.892879	77.163029
2999996	5.0312098	45.957448	0.11653933	17.844286	77.013342
2999996	5.0332608	45.959516	0.11653123	17.87968	77.122188
2999996	5.0357409	45.972616	0.11653578	17.924778	77.271828
2999996	5.0322315	45.960084	0.11653758	17.862258	77.070239
2999998	5.0381331	45.979217	0.11653356	17.967365	77.406269
2999998	5.0335649	45.965514	0.11654194	17.88676	77.14789
2999998	5.0366901	45.977844	0.11653724	17.942024	77.329531
2999998	5.0368155	45.981142	0.11653552	17.944008	77.341543
2999998	5.0322317	45.960083	0.11653757	17.862261	77.070247
3000000	5.0365744	45.973513	0.11653005	17.938841	77.316283
3000000	5.0356342	45.967198	0.11652789	17.921651	77.257224
3000000	5.038687	45.981974	0.11653217	17.977107	77.439505
3000000	5.0389312	45.986495	0.11653693	17.982232	77.459728
3000000	5.0306712	45.946642	0.11653005	17.833257	76.967593
