# Supplementary material for: Information-Theoretic Analysis of Selected Water Force Fields: From Molecular Clusters to Bulk Properties
Source: Entropy (Basel). 2025 Oct 15;27(10):1073. doi: 10.3390/e27101073 (PMC12563123; doi:10.3390/e27101073)
Supplement: Supplementary file 1 [file entropy-27-01073-s001.zip › 7M_position_IT-measures_TIP3P.csv]

Time	S_r	F_r	D_r	CLMC_r	CFS_r
299990	5.0143148	46.008807	0.11663876	17.560308	76.235882
299990	5.0049784	45.970753	0.11664108	17.397469	75.700185
299990	5.0148115	46.012525	0.11664289	17.569656	76.267296
299990	5.0216445	46.045443	0.11664603	17.690595	76.670321
299990	5.0157473	46.020308	0.116649	17.587026	76.327802
299992	5.0102892	45.991406	0.11663929	17.489839	76.002807
299992	5.0046649	45.964855	0.11663694	17.391397	75.674652
299992	5.012687	46.004467	0.1166452	17.532715	76.146015
299992	5.0123982	46.005827	0.11664692	17.52791	76.133605
299992	5.012793	46.01068	0.11665293	17.535734	76.161677
299994	5.0077647	45.98043	0.11663988	17.44583	75.856891
299994	5.0046648	45.964855	0.11663693	17.391394	75.674647
299994	5.012708	46.003395	0.11664141	17.532513	76.145305
299994	5.0100061	45.995751	0.11664736	17.486098	75.995643
299994	5.011631	46.007248	0.11665451	17.515608	76.097025
299996	5.0042785	45.969527	0.11664379	17.385699	75.66285
299996	5.0060895	45.970632	0.11663937	17.416553	75.756077
299996	5.0125798	46.004396	0.11664293	17.530495	76.140456
299996	5.0075781	45.988394	0.1166503	17.444134	75.860596
299996	5.010908	46.006248	0.11665784	17.503448	76.058704
299998	5.0032632	45.965936	0.11664525	17.368273	75.605746
299998	5.0035816	45.965987	0.11664084	17.373148	75.621883
299998	5.0133789	46.006016	0.11664241	17.544431	76.183713
299998	5.0072145	45.985422	0.11664748	17.437371	75.837308
299998	5.0074595	45.995337	0.11665559	17.442855	75.866045
300000	5.0113761	45.999499	0.11664515	17.509738	76.071279
300000	5.0071019	45.983047	0.1166508	17.435904	75.8277
300000	5.0079445	45.974687	0.11663176	17.447752	75.856509
300000	5.0105713	45.998597	0.11664855	17.496162	76.028984
300000	5.0091634	45.990273	0.11664194	17.470558	75.943916
