# Supplementary material for: Information-Theoretic Analysis of Selected Water Force Fields: From Molecular Clusters to Bulk Properties
Source: Entropy (Basel). 2025 Oct 15;27(10):1073. doi: 10.3390/e27101073 (PMC12563123; doi:10.3390/e27101073)
Supplement: Supplementary file 1 [file entropy-27-01073-s001.zip › 9M_momentum_IT-measures_SPC.csv]

Time	S_p	F_p	D_p	CLMC_p	CFS_p
2999990	5.4205257	2.9858606	0.022746157	5.1405835	6.4863157
2999990	5.4190986	3.0007577	0.022597218	5.0996408	6.5124787
2999990	5.4119493	3.0033779	0.022935174	5.1390372	6.4871723
2999990	5.4298668	2.9838187	0.022707801	5.1800774	6.5223713
2999990	5.4118662	3.0017549	0.023024052	5.158523	6.4833072
2999992	5.4404309	2.9811091	0.022713415	5.2363848	6.5625041
2999992	5.4130987	2.9815309	0.022810657	5.117015	6.4449204
2999992	5.414734	3.0017197	0.022899723	5.1454023	6.4956384
2999992	5.4394768	3.0018579	0.022658824	5.2188179	6.6039781
2999992	5.4190988	3.0003377	0.022960728	5.1816774	6.5115681
2999994	5.4331583	2.9889923	0.022822089	5.2233132	6.5480333
2999994	5.4169468	2.9890786	0.02280143	5.1346657	6.4778321
2999994	5.4050252	2.9950706	0.022821169	5.0782082	6.4394351
2999994	5.4339382	2.9894305	0.022781593	5.2181129	6.5523994
2999994	5.4067899	2.995834	0.022912104	5.1074486	6.4486588
2999996	5.4252543	2.9920961	0.022880136	5.1953715	6.5203841
2999996	5.4086345	2.9966	0.022828624	5.0982352	6.4582447
2999996	5.4134393	2.9885682	0.022744684	5.1039535	6.4615991
2999996	5.4250781	2.9883496	0.022768637	5.1691423	6.5114546
2999996	5.4122542	2.9882933	0.022803923	5.1111861	6.4559023
2999998	5.4265157	2.9849843	0.022872855	5.200274	6.5103588
2999998	5.4161833	2.9905555	0.022810192	5.132719	6.4777353
2999998	5.4116216	2.9902346	0.022773541	5.1011482	6.4573722
2999998	5.4290517	2.9828446	0.022685341	5.1707375	6.5166998
2999998	5.4198535	2.9856233	0.022729199	5.1332995	6.4828948
3000000	5.4243273	2.9884827	0.022887434	5.1922132	6.5084862
3000000	5.4170081	2.9827856	0.022720838	5.116831	6.4644586
3000000	5.4082038	2.9861496	0.022730334	5.0740981	6.4338741
3000000	5.4135316	2.986564	0.022767291	5.1094984	6.4576633
3000000	5.4240911	2.990765	0.022776188	5.1657556	6.512431
