# Supplementary material for: Information-Theoretic Analysis of Selected Water Force Fields: From Molecular Clusters to Bulk Properties
Source: Entropy (Basel). 2025 Oct 15;27(10):1073. doi: 10.3390/e27101073 (PMC12563123; doi:10.3390/e27101073)
Supplement: Supplementary file 1 [file entropy-27-01073-s001.zip › 9M_momentum_IT-measures_SPCeps.csv]

Time	S_p	F_p	D_p	CLMC_p	CFS_p
2999990	5.4177267	2.9766283	0.022619536	5.0976793	6.4542055
2999990	5.4152255	2.9800759	0.022693663	5.101609	6.4509153
2999990	5.4151692	2.9849791	0.022813872	5.1283434	6.4612865
2999990	5.4264365	2.9885634	0.02280951	5.1854613	6.5178207
2999990	5.4138089	2.9774794	0.022537618	5.059357	6.4392104
2999992	5.4201115	2.9738155	0.022571457	5.0989893	6.4583662
2999992	5.4155923	2.9757696	0.02264707	5.0930023	6.4431686
2999992	5.4157613	2.9888499	0.022872351	5.1445341	6.4722197
2999992	5.4270635	2.9841781	0.02277808	5.1815636	6.5109775
2999992	5.4201448	2.9606522	0.022578026	5.1006433	6.4299217
2999994	5.4108022	2.9804436	0.02268445	5.0770306	6.4327138
2999994	5.4192257	2.9792924	0.022682926	5.1196336	6.4664408
2999994	5.429842	2.9780458	0.022679802	5.1735624	6.509645
2999994	5.4374139	2.9762603	0.022602924	5.1952142	6.5386654
2999994	5.4096525	2.9634636	0.02262349	5.0575692	6.3911654
2999996	5.4120684	2.9846923	0.022699595	5.0868572	6.4473241
2999996	5.4211503	2.9786481	0.022607572	5.1124561	6.473343
2999996	5.4191438	2.9848288	0.022775385	5.1400814	6.478104
2999996	5.4334506	2.97776	0.022675897	5.1913713	6.5246979
2999996	5.4194555	2.9771973	0.02256204	5.0935198	6.4628838
2999998	5.4177512	2.9892402	0.022785089	5.135115	6.4816576
2999998	5.423048	2.9847404	0.022756947	5.156011	6.4947946
2999998	5.4200735	2.9891865	0.022846493	5.1609252	6.4915838
2999998	5.427871	2.985333	0.02283412	5.1985079	6.5170048
2999998	5.4197591	2.9770648	0.022559345	5.0944577	6.4639041
3000000	5.4212112	2.9848659	0.022730764	5.1406275	6.487119
3000000	5.4126094	2.9920383	0.022829434	5.1187218	6.4655238
3000000	5.4192736	2.980444	0.02266567	5.1159837	6.4691467
3000000	5.4203307	2.98873	0.022903328	5.1750948	6.4917054
3000000	5.414304	2.98465	0.022773892	5.1149286	6.4568486
