# Supplementary material for: Information-Theoretic Analysis of Selected Water Force Fields: From Molecular Clusters to Bulk Properties
Source: Entropy (Basel). 2025 Oct 15;27(10):1073. doi: 10.3390/e27101073 (PMC12563123; doi:10.3390/e27101073)
Supplement: Supplementary file 1 [file entropy-27-01073-s001.zip › 9M_momentum_IT-measures_TIP3P.csv]

Time	S_p	F_p	D_p	CLMC_p	CFS_p
299990	5.4476213	2.916005	0.022177502	5.1497307	6.4500314
299990	5.4389098	2.912691	0.021986444	5.0610834	6.4053921
299990	5.4357825	2.9179559	0.022177783	5.0891879	6.4036061
299990	5.4455738	2.915177	0.02211358	5.1243844	6.4394038
299990	5.4461907	2.9206011	0.022111873	5.1271506	6.454039
299992	5.4406301	2.9160452	0.022145719	5.1065245	6.4201273
299992	5.4373156	2.9128216	0.022052142	5.0681206	6.3988752
299992	5.4288011	2.9191305	0.022196884	5.0581346	6.376437
299992	5.4431986	2.9155404	0.02206515	5.1010312	6.4300168
299992	5.4372463	2.9180321	0.022106365	5.0802304	6.4100253
299994	5.4461718	2.9121069	0.022073809	5.1182283	6.4351875
299994	5.4314198	2.914378	0.02207719	5.0440507	6.3771792
299994	5.4302047	2.9199333	0.02220365	5.0667833	6.3841615
299994	5.439803	2.9134361	0.022071594	5.0852246	6.4108472
299994	5.4443274	2.9128151	0.022032321	5.0991949	6.4288426
299996	5.4477514	2.9053203	0.022000648	5.1093287	6.4269547
299996	5.4327518	2.9192024	0.02207894	5.0511744	6.3934109
299996	5.4307751	2.9210725	0.022208018	5.0706714	6.3890813
299996	5.4489555	2.9057503	0.021988236	5.1125986	6.4330679
299996	5.4466656	2.9084653	0.021987655	5.10077	6.4292563
299998	5.4412949	2.9040205	0.022006996	5.0779115	6.3964873
299998	5.4393955	2.9122099	0.021990169	5.0643999	6.4064082
299998	5.432644	2.9211682	0.022215168	5.0817923	6.3972562
299998	5.4448208	2.9038761	0.021985158	5.0907903	6.4112217
299998	5.4388194	2.9091898	0.022033079	5.0713601	6.397307
300000	5.4288214	2.9000647	0.022025791	5.0192484	6.3348758
300000	5.4299735	2.913802	0.022064258	5.0338102	6.3697739
300000	5.4380908	2.9138514	0.022073961	5.0770695	6.4044464
300000	5.4460445	2.9109463	0.022029656	5.1073401	6.4320766
300000	5.4339995	2.920862	0.021910466	5.0188893	6.4023688
