# Supplementary material for: Information-Theoretic Analysis of Selected Water Force Fields: From Molecular Clusters to Bulk Properties
Source: Entropy (Basel). 2025 Oct 15;27(10):1073. doi: 10.3390/e27101073 (PMC12563123; doi:10.3390/e27101073)
Supplement: Supplementary file 1 [file entropy-27-01073-s001.zip › 9M_position_IT-measures_SPC.csv]

Time	S_r	F_r	D_r	CLMC_r	CFS_r
2999990	5.2819737	45.953674	0.090639725	17.834075	91.019384
2999990	5.2878533	45.98295	0.090650383	17.941352	91.435074
2999990	5.2840644	45.96839	0.090649462	17.873321	91.175526
2999990	5.2944585	46.004341	0.090640264	18.058233	91.88131
2999990	5.2850854	45.969761	0.09064359	17.89042	91.240329
2999992	5.2821158	45.953803	0.090640597	17.836781	91.02826
2999992	5.2881281	45.983635	0.090647376	17.945687	91.453184
2999992	5.2847707	45.969595	0.090645453	17.885157	91.220857
2999992	5.2925398	45.998785	0.090640292	18.023624	91.752778
2999992	5.2870628	45.975501	0.090641066	17.925332	91.372095
2999994	5.2844526	45.961862	0.090636169	17.877639	91.186173
2999994	5.2824651	45.958809	0.090645261	17.843932	91.059385
2999994	5.2869167	45.973482	0.090642453	17.922988	91.359182
2999994	5.2888858	45.984028	0.090639754	17.957779	91.500173
2999994	5.2900581	45.990503	0.090638448	17.978584	91.584605
2999996	5.2850369	45.961482	0.090634989	17.887855	91.220947
2999996	5.2807688	45.95036	0.090645526	17.813741	90.939743
2999996	5.2850162	45.966819	0.090642035	17.888874	91.230278
2999996	5.2858668	45.969223	0.090640436	17.903781	91.2868
2999996	5.2914577	45.991257	0.090637466	18.00357	91.671603
2999998	5.2844019	45.965405	0.090640123	17.877512	91.19012
2999998	5.2821466	45.95433	0.090642989	17.837802	91.031177
2999998	5.2827745	45.958214	0.090643565	17.849119	91.076986
2999998	5.2841404	45.968998	0.090643205	17.873444	91.181348
2999998	5.2914632	45.995771	0.090644011	18.004969	91.680939
3000000	5.2825166	45.958874	0.090640856	17.843984	91.06264
3000000	5.2797909	45.941661	0.09064021	17.795285	90.863271
3000000	5.2817873	45.953869	0.090645483	17.831884	91.00846
3000000	5.2858168	45.969201	0.090642243	17.903243	91.283716
3000000	5.2931336	45.999479	0.090641745	18.034619	91.790491
