# Supplementary material for: Information-Theoretic Analysis of Selected Water Force Fields: From Molecular Clusters to Bulk Properties
Source: Entropy (Basel). 2025 Oct 15;27(10):1073. doi: 10.3390/e27101073 (PMC12563123; doi:10.3390/e27101073)
Supplement: Supplementary file 1 [file entropy-27-01073-s001.zip › 9M_position_IT-measures_SPCeps.csv]

Time	S_r	F_r	D_r	CLMC_r	CFS_r
2999990	5.2774815	45.930272	0.090635414	17.753297	90.700996
2999990	5.2806012	45.948556	0.090638462	17.809368	90.926016
2999990	5.2867078	45.973148	0.090641368	17.919028	91.345793
2999990	5.2872321	45.972737	0.09064025	17.928205	91.376912
2999990	5.272815	45.91437	0.090638254	17.671198	90.387958
2999992	5.2758506	45.926825	0.090639428	17.725152	90.595635
2999992	5.2789268	45.939525	0.090639627	17.7798	90.806718
2999992	5.2889698	45.976486	0.090634964	17.95834	91.490293
2999992	5.2872703	45.973638	0.090639732	17.928788	91.381031
2999992	5.2719107	45.907789	0.090633974	17.654391	90.320534
2999994	5.2784879	45.936043	0.090636372	17.771361	90.773274
2999994	5.2806149	45.947954	0.090642592	17.810422	90.925651
2999994	5.2834152	45.960743	0.090641922	17.860235	91.120909
2999994	5.282805	45.958793	0.090639138	17.848792	91.079988
2999994	5.2719106	45.907789	0.090633972	17.654389	90.320526
2999996	5.2796766	45.937696	0.090634439	17.792119	90.848509
2999996	5.2764881	45.923764	0.090633617	17.735319	90.628106
2999996	5.2854846	45.965478	0.090637711	17.896402	91.256109
2999996	5.2843776	45.963133	0.0906375	17.87656	91.184133
2999996	5.2746999	45.91354	0.090631106	17.703141	90.499973
2999998	5.2839551	45.957482	0.090631435	17.867812	91.147245
2999998	5.2844094	45.95964	0.090637912	17.87721	91.17914
2999998	5.2882947	45.981393	0.090640059	17.947228	91.458884
2999998	5.2911645	45.992819	0.090638423	17.998483	91.656805
2999998	5.2747004	45.913538	0.090631098	17.703149	90.499999
3000000	5.2824539	45.944389	0.090627349	17.840205	91.030131
3000000	5.2848281	45.955874	0.090631005	17.883334	91.19712
3000000	5.279008	45.93275	0.090631912	17.77973	90.798241
3000000	5.2926826	45.997666	0.090640028	18.026146	91.759279
3000000	5.2837238	45.953445	0.090632359	17.863863	91.125188
