# Supplementary material for: Information-Theoretic Analysis of Selected Water Force Fields: From Molecular Clusters to Bulk Properties
Source: Entropy (Basel). 2025 Oct 15;27(10):1073. doi: 10.3390/e27101073 (PMC12563123; doi:10.3390/e27101073)
Supplement: Supplementary file 1 [file entropy-27-01073-s001.zip › 9M_position_IT-measures_TIP3P.csv]

Time	S_r	F_r	D_r	CLMC_r	CFS_r
299990	5.2694991	46.029648	0.090723749	17.629313	90.414806
299990	5.2567526	45.974081	0.090722369	17.405762	89.541521
299990	5.266438	46.014416	0.090722641	17.575214	90.200618
299990	5.2651025	46.007989	0.090722639	17.551758	90.107759
299990	5.2639922	46.003708	0.090724927	17.532723	90.032708
299992	5.2663647	46.015558	0.090723202	17.574036	90.198453
299992	5.2576762	45.975041	0.09072022	17.421432	89.598541
299992	5.2660783	46.012864	0.090723519	17.569065	90.175955
299992	5.2630216	45.998473	0.090721721	17.515096	89.964235
299992	5.2619932	45.996755	0.09072708	17.498126	89.899216
299994	5.2643418	46.0076	0.090724395	17.538751	90.061312
299994	5.2576762	45.975041	0.09072022	17.421432	89.598539
299994	5.2664731	46.011454	0.090719094	17.575145	90.196928
299994	5.2619536	45.999017	0.090723742	17.496789	89.901261
299994	5.2600943	45.992043	0.090725019	17.464533	89.776282
299996	5.2616486	45.998453	0.090726106	17.49191	89.881886
299996	5.2589846	45.978133	0.090718718	17.443952	89.682759
299996	5.2664588	46.01289	0.090719729	17.575016	90.198879
299996	5.260104	45.991398	0.090727318	17.465145	89.775603
299996	5.2589269	45.98708	0.090728758	17.444876	89.696762
299998	5.2604879	45.991551	0.090723619	17.47114	89.798884
299998	5.2565754	45.97367	0.090720992	17.402413	89.530139
299998	5.2668861	46.015302	0.090720772	17.58273	90.22931
299998	5.2597576	45.987219	0.090724267	17.45851	89.746721
299998	5.2599243	45.991522	0.090728502	17.462236	89.765095
300000	5.2521183	45.949524	0.090711959	17.323297	89.217624
300000	5.2591451	45.981929	0.090723262	17.447626	89.699761
300000	5.2604351	45.981473	0.090715525	17.468659	89.776049
300000	5.2609591	45.989888	0.090722362	17.479132	89.823852
300000	5.2552306	45.964812	0.090720917	17.379012	89.432675
